# Supplementary material for: DNM2 lipid binding drives centronuclear myopathy and represents a potential therapeutic target
Source: JCI Insight. 2026 May 8;11(9):e204423. doi: 10.1172/jci.insight.204423 (PMC13232018; doi:10.1172/jci.insight.204423)
Supplement: Supplemental table 1 [file jciinsight-11-204423-s209.xlsx]

## Sheet: Feuil1
		N								Statistics
Figure	Test	WT mice injected with								Normality test	Passed?	Passed lognormality test?	Log-transformation?	Statistical test used	Test p-value
		Empty	WT DNM2	K562E	K44A	K142A	KARW	ΔPRD	R399A
Fig. 1	Muscle force	15	4	4	6	5	6	6	5	Shapiro-Wilk	Yes			Ordinary ANOVA	<0.0001
	TA mass	16	4	4	6	5	6	6	5	Shapiro-Wilk	No	No		Kruskal-Wallis	0.0008
	Nuclei mislocalization	5	5	5	4	4	5	5	5	Shapiro-Wilk	Yes			Brown-Forsythe ANOVA	<0.0001
	Large fibers proportion	5	5	5	4	5	5	5	5	Shapiro-Wilk	No	No		Kruskal-Wallis	<0.0001
Figure	Test	Mtm1-/y mice injected with								Normality test	Passed?	Passed lognormality test?	Log-transformation?	Statistical test used	Test p-value
		Empty	WT DNM2	K562E	K44A	K142A	KARW	ΔPRD	R399A
Fig. 3	Muscle force	13	3	5	4	4	4	5	4	Shapiro-Wilk	Yes			Ordinary ANOVA	<0.0001
	TA mass	12	4	5	4	4	4	5	5	Shapiro-Wilk	No	No		Kruskal-Wallis	0.01
	Large fibers proportion	6	3	4	4	4	4	4	5	Shapiro-Wilk	No	No		Kruskal-Wallis	0.0206
	Nuclei mislocalization	5	3	4	4	5	4	4	5	Shapiro-Wilk	Yes			Ordinary ANOVA	0.0023
		WT empty	Mtm1-/y empty	Mtm1-/y K562E
	Muscle force vs controls	15	13	6						Shapiro-Wilk	Yes			Brown-Forsythe ANOVA	<0.0001
	TA mass vs controls	16	12	6						Shapiro-Wilk	Yes			Ordinary ANOVA	<0.0001
Figure	Test	WT	Mtm1-/y	Dnm2K562E/+	Mtm1-/y Dnm2K562E/+	Normality test	Passed?	Passed lognormality test?	Log-transformation?	Statistical test used	Test p-value
Fig. 5	Body mass	16	8	15	15	Shapiro-Wilk	Yes			Ordinary ANOVA	<0.0001
	Hanging time	16	8	15	15	Shapiro-Wilk	No	No		Kruskal-Wallis	<0.0001
	Locomotor activity	15	3	14	11	Shapiro-Wilk	Yes			Ordinary ANOVA	0.0673
	Rear activity	15	3	14	11	Shapiro-Wilk	No	No		Kruskal-Wallis	0.0895
	Paw placement angle	10	4	10	10	Shapiro-Wilk	Yes			Ordinary ANOVA	<0.0001
	Body stretch	9	4	8	9	Shapiro-Wilk	Yes			Ordinary ANOVA	<0.0001
Fig. 6	Force frequency, nerve stimulation	8	4	11	10					Two-way ANOVA	<0.0001
	Force frequency, TA stimulation	8	4	11	10					Two-way ANOVA	<0.0001
	Maximal force, nerve stimulation	8	4	11	10	Shapiro-Wilk	Yes			Ordinary ANOVA	<0.0001
	Maximal force, TA stimulation	8	4	11	10	Shapiro-Wilk	Yes			Ordinary ANOVA	<0.0001
	Fatigue	8	4	9	10					Two-way ANOVA	<0.0001
Fig. 7	TA mass	14	6	13	13	Shapiro-Wilk	Yes			Ordinary ANOVA	<0.0001
	Small fibers propotion	7	5	7	8	Shapiro-Wilk	No	No		Kruskal-Wallis	0.0002
	Nuclei mislocalization	7	5	7	7	Shapiro-Wilk	Yes			Brown-Forsythe ANOVA	0.0242
	SDH mislocalization	7	5	7	8	Shapiro-Wilk	No	No		Kruskal-Wallis	0.0007
Fig. 8	Desmin accumulation	5	4	7	6	Shapiro-Wilk	Yes			Brown-Forsythe ANOVA	0.0058
	β1-integrin internalization	5	3	8	5	Shapiro-Wilk	No	No		Kruskal-Wallis	0.0017
	DNM2 protein level	8	6	8	6	Shapiro-Wilk	Yes			Ordinary ANOVA	<0.0001
Figure	Test	WT mice injected with								Normality test	Passed?	Passed lognormality test?	Log-transformation?	Statistical test used	Test p-value
		Empty	WT DNM2	K562E	K44A	K142A	KARW	ΔPRD	R399A
Supp Fig. 1B	DNM2 protein level	[4-6]	3	5	6	5	5	5	5	Shapiro-Wilk	No	Yes	Yes	Ordinary ANOVA	<0.0001
	NMJ circularity	4 NMJs	6 NMJs	6 NMJs	5 NMJs	7 NMJs	8 NMJs	6 NMJs	3 NMJs	Shapiro-Wilk	Yes			Ordinary ANOVA	0.0788
	NMJ fragments	5 NMJs	7 NMJs	6 NMJs	5 NMJs	7 NMJs	8 NMJs	7 NMJs	3 NMJs	Shapiro-Wilk	No	No		Kruskal-Wallis	0.0459
Figure	Test	Mtm1-/y mice injected with								Normality test	Passed?	Passed lognormality test?	Log-transformation?	Statistical test used	Test p-value
		Empty	WT DNM2	K562E	K44A	K142A	KARW	ΔPRD	R399A
Supp Fig. 1D	DNM2 protein level	[3-6]	5	5	4	4	4	4	4	Shapiro-Wilk	Yes			Brown-Forsythe ANOVA	0.023
Figure	Test	WT	Mtm1-/y	Dnm2S619L/+	Mtm1-/y Dnm2S619L/+	Test	Test p-value
Supp Fig. 7A	Birth ratios	13	14	13	1	Chi-square	0.000198898
Figure	Test	WT	Mtm1-/y	Dnm2R465W/+	Mtm1-/y Dnm2R465W/+	Test	Test p-value
Supp Fig. 7B	Birth ratios	58	35	39	0	Chi-square	1.08199e-13
All males
Supplementary Table 2. Number of mice used per test and statistical analysis performed. For each test, number total of mice and sex-repartition as well as statistical analysis.
