# Supplementary material for: DNM2 lipid binding drives centronuclear myopathy and represents a potential therapeutic target
Source: JCI Insight. 2026 May 8;11(9):e204423. doi: 10.1172/jci.insight.204423 (PMC13232018; doi:10.1172/jci.insight.204423)
Supplement: Supporting data values [file jciinsight-11-204423-s210.xlsx]

## Sheet: Fig. 1B
Specific TA muscle force WT		Empty	WT DNM2	K562E	K44A	K142A	KARW	ΔPRD	R399A
(mN/mm²)		180.04	223.366	118.831	80.915	155.049	101.543	21.1046	86.1516
		261.959	167.294	153.992	120.521	111.18	104.134	34.8571	14.33
		224.161	133.428	73.0823	170.607	138.258	119.679	73.8286	150.147
		188.951	203.333	246.37	205.735	144.094	126.632	110.762	112.879
		231.395			97.9538	148.407	93.9128	29.43	188.354
		259.788			107.009		115.996	26.3468
		238.582
		224.807
		169.143
		237.917
		230.358
		194.043
		276.365
		330.204
		263.511

## Sheet: Fig. 1C
TA muscle mass WT		Empty	WT DNM2	K562E	K44A	K142A	KARW	ΔPRD	R399A
(mg/g)		1.60474	1.43759	1.8426	1.40316	1.47975	1.57524	1.59956	1.9381
		1.57563	1.78458	1.85714	1.44538	1.93043	1.46574	1.26279	1.97095
		1.5443	1.76272	1.61803	1.60818	2.03733	1.49655	1.11925	1.91467
		1.56087	1.78009	1.4913	1.2729	1.90995	1.27783	0.823451	1.86787
		1.79048			1.56491	1.62174	1.21441	1.5	1.47488
		1.57676			1.37168		1.31907	1.17783
		1.46637
		1.7563
		1.46781
		1.48174
		1.35591
		1.45583
		1.30409
		1.40435
		1.3673
		1.36442

## Sheet: Fig. 1D
Nuclei mislocalization WT		Empty	WT DNM2	K562E	K44A	K142A	KARW	ΔPRD	R399A
(%)		0.69	50.25	0.48	32.04	74.83	34.55	9.97	2.31
		1.37	49.86	3.21	25.89	46.59	36.41	6.23	5.36
		1.42	40.8	2.25	43.49	43.86	22.03	3.93	5.13
		0.59	33.13	2.56	39.11	58.05	27.69	13.75	14.94
		1.11	38.31	7.79			28.6	24.93	7.41

## Sheet: Fig. 1F
Fiber size distribution WT			Empty					WT DNM2					K562E					K44A				K142A				KARW				ΔPRD					R399A
(%)			196	199	208	209	210	104R	146R	148L	175R	199bR	61bL	70L	205L	214L	219L	143R	148R	209L	210L	4R	9R	196L	208L	16L	114L	115L	122L	16R	57R	68R	122R	123R	3R	4L	9L	199L	213L
		0-5	0	0.3	0.1	0	0.2	0.2	0	0.2	0	0.1	0.1	0.2	0.1	0	0	0.2	0	0.1	0	0	0.4	0.2	0.2	0.4	1	0.1	0.1	0	0.7	0.2	0	0.3	0	0	0	0	0
		5-10	0.3	0.5	0.1	0.1	0.2	0.9	0.6	0.9	1.1	1.8	0	0.2	0	0	0	1.3	1.5	0.3	1.4	0.1	0.8	1.3	1.8	2.9	3.2	0.7	1.1	0.2	6.4	0.5	0.9	3.1	0.5	0.4	0.5	0.1	0
		10-15	0.4	0.8	0.4	0.2	0.7	3.6	7.6	5.8	11.1	8.3	0	0.3	0.2	0.1	0.6	7.9	6	5.4	8.5	2.9	3.9	7	7	7.7	8.7	2.8	5.8	1.2	5.8	7.1	3.6	6.6	1.3	1	1	0.7	0.2
		15-20	1.4	1.1	1.5	0.4	2.3	6.6	15.6	11.8	18.4	15.2	0.4	0.1	1.3	0.6	0.8	17.1	14	14.9	16.6	10.2	12	10.3	11.8	18.5	19.7	5.9	16.8	7.1	11.6	19.8	13.2	16.7	2.6	1.7	3	2.7	0.6
		20-25	5.2	6.6	8.5	3.2	7.1	10.7	18.2	13.2	19.9	15.1	4	1.5	4.2	5.4	2.8	20.1	12.7	20.5	20.1	14.5	16.7	10.9	12.3	22.1	21.4	14.9	24.9	17.5	17	28.4	22.5	26.8	5.3	3.8	6.9	8.1	2.5
		25-30	17.7	17.8	16.2	11.8	13.4	11.8	16.3	12.5	15.2	15	12.4	6.3	9	14.3	8.9	16.6	16.3	21.1	19.1	15.2	16.2	13.9	13.9	18.2	16.7	22.4	18.5	22	18.2	20.5	24	25	9.9	10	14.7	11.7	7.6
		30-35	18.4	26.5	18.8	18.7	16.5	15.8	10.9	11.9	12.4	11.5	18.2	17.6	15.3	21.5	21.8	12.8	15.1	16	14.7	12.9	17.3	17.2	15.1	12.6	12	20.9	14.4	21.6	16.1	14.6	17.1	14.4	13.8	16.5	20.9	19.5	12.1
		35-40	17.2	19.8	17.2	16.4	19.5	16	11	10.9	8.8	11.1	17.5	18.9	15.5	20.1	22.4	9.7	14.6	10	9.7	12.4	12.5	13.3	12.8	7.2	7.5	13.6	8.1	16.2	13.2	6.9	9.4	4.7	17.4	15.3	18.4	16.6	14.4
		40-45	15	13.2	15.4	16.2	14.3	14.1	7.2	9.4	5.3	8.9	15.1	14.8	18.1	16.7	17	7	11.5	5.5	6.2	10.3	8.7	10.3	8.3	5.5	4.7	8.9	4.6	8.1	5.8	1.7	5	1.7	13.1	11.5	12.6	13.7	12.7
		45-50	11.7	8.1	10.2	12	10.3	9.8	6.3	9.3	4.2	6	12.4	12.4	14.6	12.4	13.2	4.4	5.1	4	2.4	6.6	5.5	8.1	6.8	2.7	2.6	5.8	3	3.7	3	0.1	2.4	0.4	11.3	13.6	9.6	11.8	12.3
		50-55	8.9	4.1	6.9	10.1	5.9	6	3	6.1	2.1	4.3	10.3	9.7	11.3	5.9	7.9	1.8	2.1	1.6	0.9	4.6	3	4.2	4.9	1.7	1.4	2.5	1.5	1.6	1.2	0	1.4	0.1	10.3	11	6.4	8	12.8
		55-60	2.9	1	4	6.2	4.6	2.9	2	4.6	0.9	2.1	6.4	7.7	7.2	2	3.1	0.8	0.9	0.5	0.4	3.4	2.2	2.1	3.2	0.4	0.6	1	0.8	0.7	0.6	0	0.3	0.1	7	6.7	3.3	4.2	10.2
		60-65	0.7	0.1	0.7	3.6	3	1.1	0.9	2	0.5	0.5	2.8	6.3	2.2	0.5	1.2	0.1	0.2	0.2	0	3.7	0.5	1.2	1.5	0.2	0.2	0.3	0.2	0	0.3	0	0.2	0	4.7	4.9	1.4	2	7.4
		65-70	0.1	0	0	0.9	1.4	0.2	0.3	1	0	0.1	0.3	1.8	0.9	0.2	0.2	0.1	0	0.1	0	1.9	0.2	0	0.3	0	0.2	0.1	0.1	0	0	0	0	0	1.9	2.2	0.7	0.9	4.2
		70-75	0	0	0	0.1	0.4	0	0	0.2	0	0	0	0.3	0.1	0	0	0	0	0	0	0.8	0	0	0.1	0.1	0.1	0	0	0	0	0	0	0	0.6	0.7	0.3	0	1.9
		75-80	0	0	0	0.1	0.1	0	0	0.1	0	0	0	0.1	0.2	0.2	0	0	0	0	0	0.4	0	0	0	0	0	0.1	0	0	0.1	0	0	0	0.3	0.3	0.2	0	0.7
		>80	0	0	0	0	0	0	0	0.1	0	0	0	0	0	0.2	0	0	0	0	0	0	0	0	0	0	0	0	0	0	0	0	0	0	0	0.3	0	0	0.3

## Sheet: Fig. 1G
Large fibers proportion WT		Empty	WT DNM2	K562E	K44A	K142A	KARW	ΔPRD	R399A
(%)		75	66.1	83.1	36.8	57.2	30.3	52.1	80.5
		72.8	41.7	91.2	49.6	50	29.3	40.3	83
		73.2	55.5	85.3	37.8	56.4	53.2	23.4	73.9
		84.3	34.3	79.6	34.3	53	32.8	35.8	76.7
		75.9	44.4	86.9		53	28.8	21.6	89.1

## Sheet: Fig. 3A
Specific TA muscle force Mtm1-/y		Empty	WT DNM2	K562E	K44A	K142A	KARW	ΔPRD	R399A
(mN/mm²)		1.19794	1.11725	112.004	0.392534	0.165895	6.80545	0.763687	7.4529
		6.70763	0.158834	57.6127	27.5338	12.5095	9.96625	10.4982	28.4146
		12.0327	3.88899	130.951	11.8459	2.27467	2.94029	23.1785	13.6265
		0.109919		149.433	22.8106	1.37261	16.0191	21.7258	10.3185
		0.112517		208.205				45.8032
		10.9517
		14.422
		20.9407
		27.0806
		41.1659
		14.422
		14.3594
		10.8307

## Sheet: Fig. 3B
TA muscle mass Mtm1-/y		Empty	WT DNM2	K562E	K44A	K142A	KARW	ΔPRD	R399A
(mg/g)		0.927273	0.946746	1.10349	0.903378	0.888889	0.825	0.84375	0.935417
		0.858025	0.636943	0.963855	0.663125	0.728313	0.788333	1.25157	0.984444
		0.89375	0.575207	1.1559	0.818182	0.890244	0.825	0.886179	1.10859
		0.918239	0.5898	1.0603	0.920645	0.7625	0.788333	0.823153	0.991892
		1.17073		0.966418				0.65871	0.905625
		0.900985
		0.802941
		0.729333
		1.07907
		0.900985
		0.7
		0.644992

## Sheet: Fig. 3D
Fiber size distribution Mtm1-/y			Mtm1-/y-empty						Mtm1-/y-K562E				Mtm1-/y- WT DNM2			Mtm1-/y-K44A				Mtm1-/y-K142A					Mtm1-/y-KARW				Mtm1-/y-ΔPRD				Mtm1-/y-R399A
(%)			82R	96L	197R	211R	217R	218R	37R	38R	82L	96R	61L	62L	145R	62bR	83L	141R	197L	38L	39L	94L	173L	211L	15L	17L	61R	62R	62b	72L	217L	218L	15R	17R	21R	83R	141L
		0-5	0.3	0.2	0.1	0.3	0	0	0	0.1	0.2	0.2	0.1	0	0	0.2	0.1	0	0.4	0	0.2	0	0.2	0.2	0.3	0.2	0.1	0.1	0.6	0.1	0.1	0	0.6	0.8	0.3	0.2	0
		5-10	3.5	3.1	2.2	2.4	1	0.5	2.2	1	1.3	0.8	3.6	1.1	8.9	0.9	2.7	2.3	4.8	3.2	0.9	3.1	5.8	3.4	2.6	1.4	1.7	1.9	2.8	2	1.4	1.8	1.2	2.2	3.6	1	0
		10-15	26.2	14.5	13.1	15.1	9.1	12.1	9.9	7.2	5.7	5.9	12.2	9	50	7	13.9	13.5	12.2	21.4	9.1	6.8	37.4	16.7	12.5	9.1	9	11.8	11	8.7	6.2	12.2	4.7	9.8	9.5	11.2	3.7
		15-20	42.7	38.2	34.1	38.5	27.7	31.8	19.8	22.9	20.8	14.3	28.7	21.2	30.6	20	30.4	27.2	27.3	45.4	25.8	18.4	37	35.9	26.9	26.6	19.5	29.6	24.4	26.3	23.9	35.5	18	19	13	21.1	20.6
		20-25	22.3	33.3	31.3	32.8	30.3	34.6	21	25.8	30.7	27.4	29.8	24.6	9.6	26	30.2	26	29.5	24.3	27.3	23.6	16.5	29.9	32.9	33.6	28.8	31.8	28.7	35.5	34.4	36	26.7	24.9	28.1	24.9	32.5
		25-30	4.3	9.6	13.9	9.9	18.8	14.3	23.2	19.1	24.1	24.2	16.4	22.4	0.6	23.7	16.1	18.4	17.2	4.4	19.6	21.2	3.1	11.1	17.7	21	21.4	18.2	17.2	20.6	22.5	12	26.4	22.8	23.6	15.3	27.3
		30-35	0.5	1	4.2	1	10.1	5.8	14.6	15.9	12	14.4	6.8	14.2	0.2	14.3	5.7	7.6	6	1	11.5	15.8	0	2.2	6.1	6.2	12.8	5.7	8.3	5.2	8.5	2.1	15.3	12.1	13	13.1	10.9
		35-40	0.2	0.2	0.9	0	2.6	0.6	6.7	6.4	4	8.4	2	6	0	5.7	0.8	3.3	2.1	0.4	4.3	7.4	0	0.5	0.9	1.6	5.2	0.8	4.3	1.5	2.7	0.2	5.4	5.5	5.8	6.3	3.7
		40-45	0	0	0.1	0	0.3	0.1	2.3	1.3	1.1	3.3	0.4	1.3	0	1.5	0	1	0.3	0	1	2.6	0	0.1	0.2	0.4	1	0.1	2.4	0.2	0.3	0.1	1.5	2.1	1.7	4.7	1.1
		45-50	0	0	0	0	0.1	0.1	0.2	0.1	0.1	1	0	0.1	0	0.6	0.1	0.5	0.2	0	0.2	0.8	0	0	0	0	0.4	0.1	0.4	0	0	0	0.2	0.6	1	1.4	0.2
		50-55	0	0	0.1	0	0	0	0	0.1	0	0.1	0	0	0	0.1	0	0	0	0	0.1	0.1	0	0	0	0	0	0	0	0	0	0	0	0.2	0.1	1	0.1
		55-60	0	0	0	0	0	0	0	0.1	0	0	0	0	0	0	0	0.2	0	0	0	0.1	0	0	0	0	0.2	0	0	0	0	0	0	0	0.2	0	0
		60-65	0	0	0	0	0	0	0	0	0	0	0	0	0	0	0	0	0	0	0	0	0	0	0	0	0	0	0	0	0	0	0	0	0	0	0
		65-70	0	0	0	0	0	0	0	0	0	0	0	0	0	0	0	0	0	0	0	0	0	0	0	0	0	0	0	0	0	0	0	0	0	0	0
		70-75	0	0	0	0	0	0	0	0	0	0	0	0	0	0	0	0	0	0	0	0	0	0	0	0	0	0	0	0	0	0	0	0	0	0	0
		75-80	0	0	0	0	0	0	0	0	0	0	0	0	0	0	0	0	0	0	0	0	0	0	0	0	0	0	0	0	0	0	0	0	0	0	0
		>80	0	0	0	0	0	0	0	0	0	0	0	0	0	0	0	0	0	0	0	0	0	0	0	0	0	0	0	0	0	0	0	0	0	0	0

## Sheet: Fig. 3E
Big fibers proportion Mtm1-/y		Mtm1-/y-empty	Mtm1-/y- WT DNM2	Mtm1-/y-K562E	Mtm1-/y-K44A	Mtm1-/y-K142A	Mtm1-/y-KARW	Mtm1-/y-ΔPRD	Mtm1-/y-R399A
(%)		0.7	9.2	23.8	22.2	17.1	7.2	15.4	22.4
		1.2	21.7	23.9	6.6	26.9	8.2	6.9	20.5
		5.3	0.2	17.2	12.5	0.0001	19.6	11.5	21.9
		1		27.2	8.6	2.8	6.5	2.3	26.4
		13.1							15.9
		6.6

## Sheet: Fig. 3F
Nuclei mislocalization Mtm1-/y		Mtm1-/y-empty	Mtm1-/y- WT DNM2	Mtm1-/y-K562E	Mtm1-/y-K44A	Mtm1-/y-K142A	Mtm1-/y-KARW	Mtm1-/y-ΔPRD	Mtm1-/y-R399A
(%)		6.19	32.54	2.65	34.69	4.5	22.36	3.57	20.61
		6.13	37.32	1.57	6.16	3.82	17.54	9.95	11.57
		3.26	15.53	2.56	22.05	36.39	24.19	5.77	17.54
		3.61		4.51	26.24	5.82	13.32	6.21	19.77
		1.38				23.27			40.65

[truncated: 30 more sheets: Fig. 3G, Fig. 3H, Fig. 5B, Fig. 5C, Fig. 5D, Fig. 5E, Fig. 5F, Fig. 5G, Fig. 5H, Fig. 6A, Fig. 6B, Fig. 6C, Fig. 6D, Fig. 6E, Fig. 7A, Fig. 7B, Fig. 7C, Fig. 7E, Fig. 7F, Fig. 8B …]
